# Supplementary material for: The Impact of the Early COVID-19 Global Pandemic on Children Undergoing Active Cancer Treatment and Their Parents
Source: Curr Oncol. 2023 Feb 17;30(2):2441–56. doi: 10.3390/curroncol30020186 (PMC9954946; doi:10.3390/curroncol30020186)
Supplement: Supplementary file 1 [file curroncol-30-00186-s001.zip]

Archive with 1 entries (1 files):
- curroncol-2174244-SI.pdf
